# Supplementary material for: Robot-Assisted Minimally Invasive Esophagectomy versus Open Esophagectomy for Esophageal Cancer: A Systematic Review and Meta-Analysis
Source: Cancers (Basel). 2022 Jun 29;14(13):3177. doi: 10.3390/cancers14133177 (PMC9264782; doi:10.3390/cancers14133177)
Supplement: Supplementary file 1 [file cancers-14-03177-s001.zip]

Archive with 1 entries (1 files):
- cancers-1621673 supplementary.pdf
